# Supplementary material for: Glomerulus-Specific Inhomogeneity of the Basal Activity Map in the Olfactory Bulb
Source: Int J Mol Sci. 2026 Apr 21;27(8):3684. doi: 10.3390/ijms27083684 (PMC13116878; doi:10.3390/ijms27083684)
Supplement: Supplementary file 1 [file ijms-27-03684-s001.zip]

Archive with 1 entries (1 files):
- ijms-4234599-supplementary.pdf
